# Supplementary material for: Dataset of academic performance evolution for engineering students
Source: Data Brief. 2020 Apr 18;30:105537. doi: 10.1016/j.dib.2020.105537 (PMC7182701; doi:10.1016/j.dib.2020.105537)
Supplement: Supplementary file 1 [file mmc1.xml]

<?xml version="1.0" encoding="utf-8" standalone="no"?>
<data>
  <datasets>
    <author>edelahoz@utb.edu.co;endel007@gmail.com</author>
    <type>1</type>
    <dataset>
      <name>Data of Academic Performance evolution for Engineering Students</name>
      <caption />
      <description>The observations correspond to the results of the evaluation in two moments of education for engineering students in Colombia. The first moment corresponds to the results of the secondary evaluation and the second moment to the results of the professional evaluation, in addition variables of the social context in which the students live are added</description>
      <filetype>
        <name />
      </filetype>
      <filesize />
      <source>0</source>
      <sourcename>Original Data</sourcename>
      <access>
        <type>1</type>
        <name>Data available in data repository</name>
        <reponame>Mendeley Data</reponame>
        <PersistentId>10.17632/83tcx8psxv.1</PersistentId>
        <deeplinkurl>https://data.mendeley.com/datasets/83tcx8psxv/1</deeplinkurl>
      </access>
    </dataset>
  </datasets>
</data>
